# Supplementary material for: Using Hormone Data and Age to Pinpoint Cycle Day within the Menstrual Cycle
Source: Medicina (Kaunas). 2023 Jul 23;59(7):1348. doi: 10.3390/medicina59071348 (PMC10384168; doi:10.3390/medicina59071348)
Supplement: Supplementary file 1 [file medicina-59-01348-s001.zip]

Archive with 1 entries (1 files):
- Unlocking the Mysteries of Menstrual Cycles - Supplementary Material v3.pdf
